# Supplementary material for: Lyophilization Based Isolation of Exosomes
Source: Int J Mol Sci. 2023 Jun 22;24(13):10477. doi: 10.3390/ijms241310477 (PMC10341925; doi:10.3390/ijms241310477)
Supplement: Supplementary file 1 [file ijms-24-10477-s001.zip]

Archive with 1 entries (1 files):
- ijms-2079536-supplementary.pdf
